# Supplementary material for: Mitochondrial genome deletions and minicircles are common in lice (Insecta: Phthiraptera)
Source: BMC Genomics. 2011 Aug 4;12:394. doi: 10.1186/1471-2164-12-394 (PMC3199782; doi:10.1186/1471-2164-12-394)
Supplement: Additional file 3 — ne-mt genes found in Pediculus. Complete list of gene homologues and blast statistics for the annotation of ne-mt genes found in Pediculus. [file 1471-2164-12-394-S3.XLS]

## Sheet: OXPHOS
GENE NAME	PROTEIN	FLYBASE	PhumU1.1 Peptide	Reciprical Hit	E-Value	Length (PH/DM)	Amino-acid Identities	Length covered by positive hit	Gaps	Hit Start	Hit End
OXPHOS
COMPLEX 1 - NADH-UBIQUINONE OXIDOREDUCTASE
CG8680	13 KDA-A SUBUNIT	FBgn0031684	PHUM001434-PA	Yes	6e-31	125/126	59/92 (64%)	67/92 (72%)	1/92 (1%)	31	122
CG6463	13 KDA-B SUBUNIT	FBgn0036100	PHUM005399-PA	Yes	2e-31	145/124	58/110 (52%)	81/110 (73%)	0	34	143
CG11455	15 KDA SUBUNIT	FBgn0031228	PHUM009055-PA	Yes	3e-10	109/101	36/100 (36%)	51/100 (51%)	5/100 (5%)	1	99
CG12203	18 KDA SUBUNIT	FBgn0031021	PHUM009115-PA	Yes	2e-36	156/183	69/129 (53%)	92/129 (71%)	9/129 (6%)	37	156
CG3683	19 KDA SUBUNIT	FBgn0035046	PHUM002664-PA	Yes	1e-39	171/175	77/164 (46%)	107/164 (65%)	4/164 (2%)	10	171
CG9172	20 KDA SUBUNIT	FBgn0030718	PHUM005409-PA	Yes	5e-77	214/221	134/172 (77%)	151/172 (87%)	1/172 (0%)	44	214
ND23	23 KDA SUBUNIT	FBgn0038370	PHUM008506-PA	Yes	1e-78	204/217	134/163 (82%)	145/163 (88%)	0	42	204
CG5703	24 KDA SUBUNIT	FBgn0030853	PHUM000959-PA	Yes	2e-93	242/242	162/242 (66%)	190/242 (78%)	0	1	242
CG12079	30 KDA SUBUNIT	FBgn0035404	PHUM010985-PA	Yes	2e-78	222/265	130/170 (76%)	153/170 (90%)	0	41	210
CG6020	39 KDA SUBUNIT	FBgn0037001	PHUM001615-PA	Yes	2e-82	400/416	163/343 (47%)	229/343 (66%)	9/343 (2%)	26	364
ND42	42 KDA SUBUNIT	FBgn0019957	PHUM002742-PA	Yes	6e-70	313/407	136/328 (41%)	202/328 (61%)	16/328 (4%)	1	313
CG1970	49 KDA SUBUNIT (hit 1)	FBgn0039909	PHUM009237-PA	Yes	e-108	369/468	187/275 (68%)	224/275 (81%)	3/275 (1%)	21	293
CG1970	49 KDA SUBUNIT (hit 2)	FBgn0039909	PHUM009237-PA	Yes	5e-34		66/76 (86%)	72/76 (94%)	0	294	369
CG9140	51 KDA SUBUNIT	FBgn0031771	PHUM001842-PA	Yes	0	472/474	373/440 (84%)	405/440 (92%)	7/440 (1%)	29	461
ND75	75 KDA SUBUNIT	FBgn0017566	PHUM006917-PA	Yes	0	729/731	457/700 (65%)	566/700 (80%)	13/700 (1%)	26	725
CG15434	B8 SUBUNIT	FBgn0040705	PHUM006514-PA	Yes	2e-17	95/95	39/85 (45%)	59/85 (69%)	0	7	91
CG10320	B12 SUBUNIT	FBgn0034645	PHUM009905-PA	Yes	1e-05	85/110	38/101 (37%)	47/101 (46%)	21/101 (20%)	1	84
CG7712	B14 SUBUNIT	FBgn0033570	PHUM003677-PA	Yes	2e-24	121/124	55/116 (47%)	78/116 (67%)	6/116 (5%)	10	119
CG3621	B14.5A SUBUNIT	FBgn0025839	PHUM004058-PA	Yes	2e-21	102/103	50/101 (49%)	62/101 (61%)	0	2	102
CG12400	B14.5B SUBUNIT	FBgn0031505	PHUM008797-PA	Yes	8e-11	138/116	29/93 (31%)	51/93 (54%)	8/93 (8%)	50	138
CG9350	B14.7 SUBUNIT	FBgn0034576	PHUM006312-PA	Yes	7e-05	168/170	31/119 (26%)	48/119 (40%)	6/119 (5%)	14	129
CG12859	B15 SUBUNIT	FBgn0033961	PHUM010230-PA	Yes	0.0001	117/113	28/109 (25%)	49/109 (44%)	6/109 (5%)	10	116
CG3446	B16.6 SUBUNIT	FBgn0029868	PHUM005283-PA	Yes	5e-24	142/154	55/136 (40%)	79/136 (58%)	8/136 (5%)	7	138
CG13240	B17 SUBUNIT	FBgn0028508	PHUM005400-PA	Yes	3e-21	193/167	58/161 (36%)	81/161 (50%)	3/161 (1%)	2	160
CG3214	B17.2 SUBUNIT	FBgn0031436	PHUM006944-PA	Yes	8e-42	141/142	68/139 (48%)	99/139 (71%)	1/139 (0%)	3	141
CG5548	B18 SUBUNIT	FBgn0030605	PHUM006980-PA	Yes	5e-21	762/117	48/104 (46%)	64/104 (61%)	1/104 (0%)	653	756
CG9306	B22 SUBUNIT	FBgn0032511	No valid hits
mtACP1	ACYL CARRIER	FBgn0011361	PHUM003496-PA	Yes	4e-38	193/152	72/91 (79%)	83/91 (91%)	0	102	192
CG3192	ASHI SUBUNIT	FBgn0029888	PHUM008709-PA	Yes	2e-20	144/175	41/75 (54%)	53/75 (70%)	0	31	105
CG32230	MLRQ SUBUNIT	FBgn0052230	PHUM008067-PA	Yes	3e-19	78/83	37/65 (56%)	48/65 (73%)	0	3	67
CG18624	MNLL SUBUNIT	FBgn0029971	PHUM007109-PA	No match	0.61	60/56	14/36 (38%)	20/36 (55%)	1/36 (2%)	20	55
Pdsw	PDSW SUBUNIT	FBgn0021967	PHUM003459-PA	Yes	2e-35	171/159	70/139 (50%)	93/139 (66%)	3/139 (2%)	20	157
CG9762	SGDH SUBUNIT	FBgn0011455	PHUM003278-PA	Yes	4e-36	185/186	67/143 (46%)	95/143 (66%)	0	31	173
CG40002	AGGG SUBUNIT	FBgn0058002	PHUM005238-PA	6th + hit	0.37	646/94	21/65 (32%)	31/65 (47%)	5/65 (7%)	292	351
Cap-G	MWFE SUBUNIT	FBgn0033795	No valid hits
COMPLEX 2 - SUCCINATE DEHYDROGENASE
Scs-fp	FLAVOPROTEIN SUBUNIT	FBgn0036222	PHUM002831-PA	Yes	0	634/661	491/617 (79%)	543/617 (88%)	3/617 (0%)	18	634
SdhB	IRON-SULFUR SUBUNIT	FBgn0014028	PHUM000134-PA	Yes	e-120	292/297	202/278 (72%)	229/278 (82%)	4/278 (1%)	17	290
CG6666	CYTOCHROME B560 SUBUNIT	FBgn0037873	PHUM000575-PA	Yes	2e-17	150/171	51/147 (34%)	74/147 (50%)	2/147 (1%)	6	150
CG10219	CYTOCHROME B SMALL SUBUNIT	FBgn0039112	PHUM003700-PA	Yes	3e-28	187/182	55/123 (44%)	84/123 (68%)	1/123 (0%)	63	185
COMPLEX 3 UBIQUINOL-CYTOCHROME C REDUCTASE
CG14482	6.4 KDA PROTEIN	FBgn0034245	No valid hits
ox	7.2 KDA PROTEIN	FBgn0011227	PHUM009167-PA	Yes	1e-05	61/55	21/45 (46%)	30/45 (66%)	0	7	51
Ucrh	11 KDA PROTEIN	FBgn0066066	PHUM003393-PA	No match	6e-18	91/85	40/76 (52%)	52/76 (68%)	1/76 (1%)	17	91
UCR6	14 KDA PROTEIN	FBgn0030733	PHUM005628-PA	Yes	9e-19	111/111	43/99 (43%)	61/99 (61%)	1/99 (1%)	13	111
RFeSP	IRON-SULPHUR SUBUNIT	FBgn0021906	PHUM002027-PA	Yes	6e-64	199/230	115/186 (61%)	135/186 (72%)	1/186 (0%)	11	196
CG4769	CYTOCHROME C1,HEME PROTEIN	FBgn0035600	PHUM001285-PA	Yes	e-105	307/307	187/307 (60%)	227/307 (73%)	1/307 (0%)	1	306
CG3731	CORE POTEIN 1	FBgn0038271	PHUM004930-PA	Yes	0	478/470	335/478 (70%)	385/478 (80%)	10/478 (2%)	1	477
CG4169	CORE POTEIN 2	FBgn0036642	PHUM000961-PA	Yes	6e-65	429/440	143/427 (33%)	232/427 (54%)	4/427 (0%)	5	429
CG7580	UBIQUINONE_BINDING PROTEIN QP-C	FBgn0036728	No valid hits
COMPLEX 4 CYTOCHROME C OXIDASE
CG10396	SUBUNIT IV paralog 1	FBgn0033020	PHUM007738-PA	Second top (CG10664 top)	7e-35	185/182	69/146 (47%)	93/146 (63%)	0	40	185
CG10664	SUBUNIT IV paralog 2	FBgn0032833	PHUM001947-PA	Yes	4e-32	172/182	68/157 (43%)	95/157 (60%)	0	2	158
CoVa	POLYPEPTIDE VA	FBgn0019624	PHUM005615-PA	Yes	4e-36	152/149	81/149 (54%)	103/149 (69%)	4/149 (2%)	7	152
CG11015	POLYPEPTIDE VB paralog 1	FBgn0031830	PHUM001799-PA	Yes	6e-28	118/120	59/115 (51%)	76/115 (66%)	3/115 (2%)	1	113
CG11015	POLYPEPTIDE VB paralog 2	FBgn0031830	PHUM011225-PA	Yes	6e-12	124/120	31/81 (38%)	51/81 (62%)	1/81 (1%)	32	111
CG17280	POLYPEPTIDE VIA paralog 1	FBgn0034877	PHUM008195-PA	Yes	9e-19	116/109	38/72 (52%)	51/72 (70%)	4/72 (5%)	41	108
CG17280	POLYPEPTIDE VIA paralog 2	FBgn0034877	PHUM009106-PA	Yes	1e-16	99/109	35/73 (47%)	55/73 (75%)	3/73 (4%)	20	89
CG18809	POLYPEPTIDE VIB paralog 1	FBgn0042132	PHUM000842-PA	Yes	3e-23	80/77	39/73 (53%)	52/73 (71%)	0	8	80
CG18809	POLYPEPTIDE VIB paralog 2	FBgn0042132	PHUM000165-PA	Yes	4e-21	140/77	42/73 (57%)	52/73 (71%)	1/73 (1%)	37	108
cype	POLYPEPTIDE VIC	FBgn0040947	No valid hits
CG9603	POLYPEPTIDE VIIA	FBgn0040529	PHUM008668-PA	Yes	2e-07	86/89	30/84 (35%)	47/84 (55%)	8/84 (9%)	11	86
CG2249	POLYPEPTIDE VIIC	FBgn0040773	PHUM010135-PA	Yes	0.21	76/66	12/29 (41%)	17/29 (58%)	0	43	71
COMPLEX 5 F0/F1 ATP SYNTHASE
blw	ALPHA CHAIN	FBgn0011211	PHUM002995-PA	Yes	0	552/552	472/553 (85%)	511/553 (92%)	2/553 (0%)	1	552
CG5389	BETA CHAIN	FBgn0010217	PHUM000465-PA	Yes	0	550/505	447/478 (93%)	459/478 (96%)	0	73	550
ATPsyn-gamma	GAMMA CHAIN paralog 1	FBgn0020235	PHUM002629-PA	Yes	e-110	299/297	204/282 (72%)	235/282 (83%)	4/282 (1%)	18	299
ATPsyn-gamma	GAMMA CHAIN paralog 2	FBgn0020235	PHUM007227-PA	Yes	1e-87	293/297	170/276 (61%)	213/276 (77%)	8/276 (2%)	23	293
CG2968	DELTA CHAIN	FBgn0030184	PHUM003066-PA	Yes	4e-41	164/157	91/156 (58%)	116/156 (74%)	5/156 (3%)	8	162
sun	EPSILON CHAIN	FBgn0040875	PHUM005812-PA	Yes	2e-14	67/61	32/52 (61%)	41/52 (78%)	0	1	52
ATPsyn-b	B CHAIN	FBgn0019644	PHUM002124-PA	Yes	4e-35	244/243	77/207 (37%)	127/207 (61%)	1/207 (0%)	39	244
ATPsyn-d	D CHAIN	FBgn0016120	PHUM003543-PA	Yes	1e-24	164/178	59/155 (38%)	92/155 (59%)	4/155 (2%)	2	153
CG3321	E CHAIN	FBgn0038224	PHUM009453-PA	Yes	1e-08	68/81	27/63 (42%)	39/63 (61%)	0	6	68
CG4692	F CHAIN	FBgn0035032	PHUM001537-PA	Yes	1e-26	115/107	47/106 (44%)	69/106 (65%)	0	10	115
l(2)06225	G CHAIN	FBgn0032325	PHUM009270-PA	Yes	4e-20	98/99	45/97 (46%)	63/97 (64%)	2/97 (2%)	1	95
ATPsyn-Cf6	COUPLING FACTOR 6	FBgn0016119	PHUM009457-PA	Yes	3e-20	105/106	40/83 (48%)	61/83 (73%)	0	17	99
CG1746	LIPID-BINDING PROTEIN P1	FBgn0039830	PHUM000256-PA	Yes	1e-48	146/138	98/139 (70%)	112/139 (80%)	9/139 (6%)	8	146
Oscp	OLIGOMYCIN SENSITIVITY CONFERRAL PROTEIN	FBgn0016691	PHUM003827-PA	Yes	1e-53	208/209	102/203 (50%)	148/203 (72%)	2/203 (0%)	5	206
CARBOHYDRATE METABOLISM
TRICARBOXYLIC-ACID PATHWAY
Acon	ACONITATE HYDRATASE	FBgn0010100	PHUM003316-PA	Yes	0	758/787	603/750 (80%)	661/750 (88%)	6/750 (0%)	13	758
CG3861	CITRATE SYNTHASE	FBgn0029869	PHUM000668-PA	Yes	0	464/451	346/447 (77%)	383/447 (85%)	0	3	449
CG7430	DIHYDROLIPOAMIDE DEHYDROGENASE	FBgn0036762	PHUM005666-PA	Yes	0	508/504	371/483 (76%)	418/483 (86%)	2/483 (0%)	25	507
CG5214	DIHYDROLIPOAMIDE SUCCINYLTRANSFERASE COMPONENT	FBgn0037891	PHUM005106-PA	Yes	e-152	509/468	297/510 (58%)	358/510 (70%)	43/510 (8%)	1	509
CG4094	FUMARATE HYDRATASE	FBgn0029889	PHUM002138-PA	Yes	0	506/495	374/465 (80%)	417/465 (89%)	0	42	506
CG12233	ISOCITRATE DEHYDROGENASE [NAD] SUBUNIT ALPHA	FBgn0031024	PHUM001174-PA	Yes	e-171	359/354	298/356 (83%)	320/356 (89%)	2/356 (0%)	1	356
CG6439	ISOCITRATE DEHYDROGENASE [NAD] SUBUNIT BETA	FBgn0038922	PHUM004270-PA	Yes	e-149	342/370	253/335 (75%)	297/335 (88%)	0	7	341
CG5028	ISOCITRATE DEHYDROGENASE [NAD] SUBUNIT GAMMA	FBgn0039358	PHUM005099-PA	Yes	e-143	390/402	242/356 (67%)	299/356 (83%)	3/356 (0%)	27	379
CG7176	ISOCITRATE DEHYDROGENASE [NADP]	FBgn0001248	PHUM000785-PA	Yes	0	403/416	331/404 (81%)	378/404 (93%)	1/404 (0%)	1	403
CG7998	MALATE DEHYDROGENASE	FBgn0038587	PHUM001643-PA	Yes	e-123	342/336	211/320 (65%)	264/320 (82%)	0	18	337
CG11661	2-OXOGLUTARATE DEHYDROGENASE E1 COMPONENT	FBgn0036682	PHUM003126-PA	Yes	0	1023/1008	750/1004 (74%	848/1004 (84%)	17/1004 (1%)	22	1022
Scsalpha	SUCCINYL-COA LIGASE [GDP-FORMING] ALPHA-CHAIN	FBgn0004888	PHUM001914-PA	Yes	e-147	329/328	258/331 (77%)	292/331 (88%)	5/331 (1%)	1	329
Sucb	SUCCINYL-COA LIGASE [GDP-FORMING] BETA CHAIN	FBgn0029118	PHUM001603-PA	Yes	e-143	421/416	250/403 (62%)	319/403 (79%)	1/403 (0%)	18	419
CG11963	SUCCINYL-COA LIGASE [ADP-FORMING] BETA CHAIN	FBgn0037643	PHUM002642-PA	Yes	e-155	415/502	280/410 (68%)	335/410 (81%)	3/410 (0%)	9	415
PYRUVATE METABOLISM
CG10932	ACETYL-COA ACETYLTRANSFERASE	FBgn0029969	PHUM002838-PA	Yes	e-138	411/410	241/392 (61%)	304/392 (77%)	1/392 (0%)	21	411
CG3752	ALDEHYDE DEHYDROGENASE ortholog 1	FBgn0032114	PHUM004946-PA	Yes	0	515/520	367/495 (74%)	431/495 (87%)	1/495 (0%)	22	515
CG6309	ALDEHYDE DEHYDROGENASE ortholog 2	FBgn0039468	PHUM000422-PA	Yes	0	491/485	317/477 (66%)	377/477 (79%)	2/477 (0%)	11	487
CG5261	DIHYDROLIPOAMIDE ACETYLTRANSFERASE COMPONENT	FBgn0031912	PHUM000955-PA	Yes	e-123	454/512	227/470 (48%)	322/470 (68%)	27/470 (5%)	1	454
CG7430	DIHYDROLIPOAMIDE DEHYDROGENASE	FBgn0036762	PHUM005666-PA	Yes	0	508/504	71/483 (76%)	418/483 (86%)	2/483 (0%)	25	507
Mdh	NADP-DEPENDENT MALIC ENZYME	FBgn002915	PHUM005359-PA	Yes	0	1184/604	338/548 (61%)	417/548 (76%)	1/548 (0%)	637	1183
pepck	PHOSPHOENOLPYRUVATE CARBOXYKINASE	FBgn0003067	PHUM001532-PA	Yes	0	645/647	418/610 (68%)	497/610 (81%)	10/610 (1%)	36	641
CG1516	PYRUVATE CARBOXYLASE	FBgn0027580	PHUM001975-PA	Yes	0	1174/1181	911/1174 (77%)	1032/1174 (87%)	22/1174 (1%)	1	1174
CG7010	PYRUVATE DEHYDROGENASE E1 COMPONENT ALPHA	FBgn0029721	PHUM000195-PA	Yes	e-138	388/399	243/387 (62%)	295/387 (76%)	20/387 (5%)	19	387
CG11876	PYRUVATE DEHYDROGENASE E1 COMPONENT BETA	FBgn0039635	PHUM000015-PA	Yes	e-139	328/365	252/342 (73%)	284/342 (83%)	14/342 (4%)	1	328
pdk	PYRUVATE DEHYDROGENASE [LIPOAMIDE] KINASE	FBgn0017558	PHUM001883-PA	Yes	e-147	427/413	254/398 (63%)	311/398 (78%)	9/398 (2%)	7	400
CG12151	PYRUVATE DEHYDROGENASE [LIPOAMIDE]]-PHOSPHATASE	FBgn0029958	PHUM001352-PA	Yes	e-120	500/475	212/444 (47%)	308/444 (69%)	12/444 (2%)	56	498
OTHERS
Nmdmc	BIFUNCTIONAL METHYLENETETRAHYDROFOLATE DEHYDROGENASE/CYCLOHYDROLASE	FBgn0010222	PHUM000463-PA	Yes	1e-95	303/309	172/302 (56%)	220/302 (72%)	2/302 (0%)	3	302
AMINOACID METABOLISM
CG10361	2-AMINO-3-KETOBUTYRATE COENZYME A LIGASE	FBgn0036208	PHUM002524-PA	Yes	e-157	448/417	264/407 (64%)	334/407 (82%)	1/407 (0%)	28	434
CG7433	4-AMINOBUTYRATE AMINOTRANSFERASE	FBgn0036927	PHUM000975-PA	Yes	0	479/486	301/468 (64%)	370/468 (79%)	4/468 (0%)	9	476
Alas	5-AMINOLEVULINIC ACID SYNTHASE	FBgn0020764	PHUM003802-PA	Yes	e-177	542/539	313/547 (57%)	400/547 (73%)	24/547 (4%)	1	536
yip2	3-KETOACYL-COA THIOLASE	FBgn0040064	PHUM000796-PA	Yes	e-108	295/398	190/293 (64%)	231/293 (78%)	0	2	294
CG6415	AMINOMETHYLTRANSFERASE	FBgn0032287	PHUM003456-PA	Yes	e-113	404/405	215/406 (52%)	275/406 (67%)	8/406 (1%)	3	404
arginase	ARGINASE II	FBgn0023535	PHUM002423-PA	Yes	3e-60	348/351	134/332 (40%)	191/332 (57%)	21/332 (6%)	23	345
CG4233	ASPARTATE AMINOTRANSFERASE ortholog 1	FBgn0031380	PHUM009193-PA	Yes	e-157	405/424	260/402 (64%)	327/402 (81%)	1/402 (0%)	5	405
CG8430	ASPARTATE AMINOTRANSFERASE ortholog 2	FBgn0034079	PHUM000663-PA	Yes	e-141	410/416	237/398 (59%)	292/398 (73%)	2/398 (0%)	8	405
CG1673	BRANCHED-CHAIN AMINO ACID AMINOTRANSFERASE	FBgn0030482	PHUM004511-PA	Yes	e-126	361/443	217/363 (59%)	270/363 (74%)	2/363 (0%)	1	361
CG5265	CARNITINE O-ACETYLTRANSFERASE	FBgn0030482	PHUM003257-PA	Yes	e-113	650/643	231/621 (37%)	356/621 (57%)	19/621 (3%)	31	649
CG7145	DELTA-1-PYRROLINE-5-CARBOXYLATE DEHYDROGENASE	FBgn0037138	PHUM000938-PA	Yes	0	528/574	366/538 (68%)	432/538 (80%)	18/538 (3%)	6	526
CG6543	ENOYL-COA HYDRATASE	FBgn0033879	PHUM003466-PA	Yes	7e-90	244/295	162/258 (62%)	196/258 (75%)	15/258 (5%)	2	244
Gdh	GLUTAMATE DEHYDROGENASE	FBgn0001098	PHUM005743-PA	Yes	0	540/549	326/512 (63%)	408/512 (79%)	6/512 (1%)	33	540
nemy	GLUTAMINASE	FBgn0033765	No valid hits
CG9547	GLUTARYL-COA DEHYDROGENASE	FBgn0031824	PHUM000913-PA	Yes	e-158	416/419	268/417 (64%)	336/417 (80%)	8/417 (1%)	1	414
Mgstl	GLUTATHIONE S-TRANSFERASE	FBgn0025814	PHUM004866-PA	Yes	5e-35	152/151	75/137 (54%)	94/137 (68%)	1/137 (0%)	6	142
ppl	GLYCINE CLEAVAGE SYSTEM H PROTEIN	FBgn0027945	PHUM004899-PA	Yes	1e-43	168/165	85/136 (62%)	108/136 (79%)	4/136 (2%)	35	168
CG3999	GLYCINE DEHYDROGENASE [DECARBOXYLATING]	FBgn0037801	PHUM001416-PA	Yes	0	938/985	658/936 (70%)	798/936 (85%)	5/936 (0%)	1	934
CG15093	3-HYDROXYISOBUTYRATE DEHYDROGENASE	FBgn0034390	PHUM000314-PA	Yes	2e-76	310/324	146/302 (48%)	193/302 (63%)	5/302 (1%)	9	307
CG10399	HYDROXYMETHYLGLUTARYL-COA LYASE	FBgn0031877	PHUM004748-PA	Yes	e-108	325/323	175/298 (58%)	236/298 (79%)	0	23	320
CG6638	ISOVALERYL-COA DEHYDROGENASE	FBgn0035911	PHUM004813-PA	Yes	e-173	426/420	291/394 (73%)	340/394 (86%)	3/394 (0%)	34	426
CG5599	LIPOAMIDE ACYLTRANSFERASE COMPONENT OF BRANCHED-CHAIN ALPHA-KETO ACID DEHYDROGENASE COMPLEX	FBgn0030612	PHUM000016-PA	Yes	e-108	453/462	212/437 (48%)	287/437 (65%)	27/437 (6%)	29	451
CG2118	METHYLCROTONYL-COA CARBOXYLASE, ALPHA CHAIN	FBgn0039877	PHUM005153-PA	Yes	e-168	680/634	321/638 (50%)	415/638 (65%)	16/638 (2%)	46	678
CG3267	METHYLCROTONYL-COA CARBOXYLASE, BETA SUBUNIT	FBgn0042083	PHUM002996-PA	Yes	0	591/578	361/536 (67%)	445/536 (83%)	19/536 (3%)	75	591
CG17896	METHYLMALONATE-SEMIALDEHYDE DEHYDROGENASE [ACYLATING]	FBgn0023537	PHUM002132-PA	Yes	0	527/552	367/518 (70%)	440/518 (84%)	9/518 (1%)	10	527
CG8782	ORNITHINE AMINOTRANSFERASE	FBgn0036898	PHUM005204-PA	Yes	0	411/431	302/395 (76%)	355/395 (89%)	0	10	404
CG8199	2-OXOISOVALERATE DEHYDROGENASE ALPHA SUBUNIT	FBgn0037709	PHUM002973-PA	Yes	e-135	426/439	237/425 (55%)	312/425 (73%)	11/425 (2%)	6	422
CG17691	2-OXOISOVALERATE DEHYDROGENASE BETA SUBUNIT	FBgn0039993	PHUM001705-PA	Yes	e-135	320/364	222/320 (69%)	265/320 (82%)	0	1	320
CG12013	PHOSPHOLIPID HYDROPEROXIDE GLUTATHIONE PEROXIDASE	FBgn0035438	PHUM002696-PA	Yes	3e-47	169/169	87/166 (52%)	122/166 (73%)	3/166 (1%)	4	167
slgA	PROLINE OXIDASE	FBgn0003423	PHUM003413-PA	Yes	0	628/669	425/565 (75%)	495/565 (87%)	6/565 (1%)	64	628
CG3011	SERINE HYDROXYMETHYLTRANSFERASE	FBgn0029823	PHUM000186-PA	Yes	0	470/537	318/460 (69%)	381/460 (82%)	1/460 (0%)	10	468
CG4685	SUCCINATE SEMIALDEHYDE DEHYDROGENASE	FBgn0039349	PHUM006893-PA	Yes	e-165	516/509	280/481 (58%)	372/481 (77%)	5/481 (1%)	34	511
CG4389	TRIFUNCTIONAL ENZYME ALPHA SUBUNIT	FBgn0028479	PHUM000876-PA	Yes	0	723/783	424/727 (58%)	541/727 (74%)	10/727 (1%)	1	723
thiolase	TRIFUNCTIONAL ENZYME BETA SUBUNIT	FBgn0025352	PHUM004565-PA	Yes	e-170	458/469	299/466 (64%)	365/466 (78%)	12/466 (2%)	3	456
LIPID METABOLISM
GLYCEROLIPID METABOLISM
CG5508	GLYCEROL-3-PHOSPHATE ACYLTRANSFERASE	FBgn0027579	PHUM004589-PA	Yes	e-139	842/850	300/750 (40%)	437/750 (58%)	69/750 (9%)	119	830
CG8256	GLYCEROL-3-PHOSPHATE DEHYDROGENASE	FBgn0022160	PHUM008919-PA	Yes	0	740/724	525/730 (71%)	617/730 (84%)	11/730 (1%)	1	728
FATTY ACID METABOLISM
CG12262	ACYL-COA DEHYDROGENASE,MEDIUM-CHAIN SPECIFIC	FBgn0035811	PHUM001921-PA	Yes	e-176	419/419	298/393 (75%)	343/393 (87%)	0	25	417
CG3902	ACYL-COA DEHYDROGENASE, SHORT/BRANCHED-CHAIN SPECIFIC	FBgn0036824	PHUM007725-PA	Yes	e-150	393/414	263/388 (67%)	308/388 (79%)	0	3	390
Arc42	ACYL-COA DEHYDROGENASE, SHORT-CHAIN SPECIFIC	FBgn0038742	PHUM010489-PA	Yes	e-126	307/405	219/288 (76%)	252/288 (87%)	0	12	299
CG7461	ACYL-COA DEHYDROGENASE,VERY-LONG-CHAIN SPECIFIC	FBgn0034432	PHUM001148-PA	Yes	0	598/655	333/587 (56%)	420/587 (71%)	3/587 (0%)	6	590
CG9319	ALPHA-METHYLACYL-COA RACEMASE	FBgn0032881	PHUM004137-PA	Yes	e-108	378/373	204/383 (53%)	269/383 (70%)	15/383 (3%)	1	378
CPTI	CARNITINE O-PALMITOYLTRANSFERASE I	FBgn0027842	PHUM003193-PA	Yes	0	766/782	471/768 (61%)	592/768 (77%)	5/768 (0%)	1	763
CG2107	CARNITINE O-PALMITOYLTRANSFERASE II	FBgn0035383	PHUM003884-PA	Yes	e-171	626/667	304/630 (48%)	428/630 (67%)	15/630 (2%)	3	620
CG9577	DELTA3,5-DELTA2,4-DIENOYL-COA ISOMERASE	FBgn0031092	PHUM002991-PA	Yes	7e-91	290/312	167/275 (60%)	208/275 (75%)	1/275 (0%)	16	290
CG4598	3,2-TRANS-ENOYL-COA ISOMERASE	FBgn0032160	PHUM002078-PA	Yes	3e-73	261/281	131/257 (50%)	185/257 (71%)	1/257 (0%)	2	258
OTHERS
CG1319	ADRENODOXIN	FBgn0035529	PHUM002152-PA	Yes	2e-46	158/152	86/133 (64%)	104/133 (78%)	0	26	158
CG1140	SUCCINYL-COA:3-KETOACID-COENZYME A TRANSFERASE	FBgn0035298	PHUM001876-PA	Yes	e-175	483/516	302/491 (61%)	378/491 (76%)	8/491 (1%)	1	483
NUCLEOTIDE METABOLISM
Adk2	ADENYLATE KINASE ISOENZYME 2 (4)	FBgn0022708	PHUM005637-PA	Yes	3e-96	241/240	171/226 (75%)	195/226 (86%)	2/226 (0%)	10	233
Adk3	GTP:AMP PHOSPHOTRANSFERASE	FBgn0042094	PHUM001572-PA	Yes	6e-50	228/216	92/200 (46%)	136/200 (68%)	1/200 (0%)	9	208
Dhod	DIHYDROOROTATE DEHYDROGENASE	FBgn0000447	PHUM003087-PA	Yes	e-106	398/405	187/379 (49%)	263/379 (69%)	1/379 (0%)	10	387
dnk	DEOXYNUCLEOSIDE KINASE	FBgn0022338	PHUM004309-PA	Yes	5e-44	260/250	90/212 (42%)	136/212 (64%)	6/212 (2%)	15	222
SULPHUR METABOLISM
CG12264	CYSTEINE DESULFURASE	FBgn0032393	PHUM004772-PA	Yes	0	402/462	320/399 (80%)	364/399 (91%)	6/399 (1%)	10	402
CG7280	SULFITE OXIDASE	FBgn0030966	PHUM000885-PA	Yes	e-168	477/573	282/469 (60%)	354/469 (75%)	9/469 (1%)	13	475
VITAMIN METABOLISM
Coprox	COPROPORPHYRINOGEN III OXIDASE	FBgn0027909	PHUM002414-PA	Yes	e-125	314/390	209/309 (67%)	248/309 (80%)	3/309 (0%)	1	308
CG6022	CYTOCHROME C-TYPE HEME LYASE	FBgn0038925	PHUM002184-PA	Yes	2e-91	267/281	153/203 (75%)	170/203 (83%)	5/203 (2%)	59	256
CG7470	DELTA 1-PYRROLINE-5-CARBOXYLATE SYNTHETASE	FBgn0037146	PHUM004372-PA	Yes	0	740/776	543/736 (73%)	641/736 (87%)	3/736 (0%)	5	738
ferrochelatase	FERROCHELATASE	FBgn0024891	PHUM000283-PA	Yes	e-157	393/384	260/369 (70%)	307/369 (83%)	5/369 (1%)	25	393
CG2543	FOLYLPOLYGLUTAMATE SYNTHASE	FBgn0030407	PHUM004104-PA	Yes	1e-91	552/572	210/551 (38%)	306/551 (55%)	77/551 (13%)	6	524
dare	NADPH:ADRENODOXIN OXIDOREDUCTASE	FBgn0015582	PHUM000034-PA	Yes	e-121	474/466	237/459 (51%)	237/459 (51%)	28/459 (6%)	24	473
CG5796	PROTOPORPHYRINOGEN OXIDASE	FBgn0020018	PHUM005302-PA	Yes	e-108	471/475	209/480 (43%)	304/480 (63%)	20/480 (4%)	1	468
DNA SYNTHESIS
CG5651	ATP-BINDING CASSETTE SUB-FAMILY E MEMBER 1	FBgn0035946	PHUM003060-PA	Yes	0	608/611	516/608 (84%)	555/608 (91%)	1/608 (0%)	1	608
tam	DNA POLYMERASE GAMMA, SUBUNIT 1	FBgn0004406	PHUM000405-PA	Yes	0	1124/1145	512/1143 (44%)	695/1143 (60%)	83/1143 (7%)	35	1108
DNApol-g35	DNA POLYMERASE GAMMA, SUBUNIT 2	FBgn0004407	PHUM008732-PA	Yes	7e-08	274/361	35/111 (31%)	56/111 (50%)	8/111 (7%)	158	260
CG4644	DNA-DIRECTED RNA POLYMERASE	FBgn0031300	PHUM003167-PA	Yes	0	1102/1369	425/1044 (40%)	624/1044 (59%)	94/1044 (9%)	138	1102
CG8862	ENDONUCLEASE G	FBgn0033690	PHUM004335-PA	Yes	9e-97	327/310	159/237 (67%)	197/237 (83%)	0	85	321
CG10214	OLIGORIBONUCLEASE	FBgn0039115	PHUM001361-PA	Yes	4e-40	196/211	82/174 (47%)	112/174 (64%)	2/174 (1%)	24	196
mtSSB	SINGLE-STRANDED DNA-BINDING PROTEIN	FBgn0010438	No Valid Hits
CG5924	TWINKLE	FBgn0032154	PHUM002514-PA	Yes	e-118	691/613	233/570 (40%)	346/570 (60%)	46/570 (8%)	59	604
TFAM	TRANSCRIPTION FACTOR A	FBgn0038805	PHUM004661-PA	Yes	2e-26	212/284	65/217 (29%)	119/217 (54%)	10/217 (4%)	1	211
CG7319	TRANSCRIPTION FACTOR B1	FBgn0036197	PHUM004982-PA	Yes	1e-75	346/518	149/320 (46%)	214/320 (66%)	12/320 (3%)	12	327
CG3910	TRANSCRIPTION FACTOR B2	FBgn0037778	PHUM010530-PA	Yes	9e-11	400/452	55/254 (21%)	102/254 (40%)	32/254 (12%)	118	341
CG5047	MITOCHONDRIAL TRANSCRIPTION TERMINATION FACTOR 3	FBgn0037008	PHUM001608-PA	Yes	1e-54	295/354	106/272 (38%)	160/272 (58%)	0	24	295
CG15390	MITOCHONDRIAL TRANSCRIPTION TERMINATION FACTOR 4	FBgn0031419	PHUM008748-PA	Yes	4e-16	290/275	54/185 (29%)	91/185 (49%)	6/185 (3%)	85	268
CG18124	MITOCHONDRIAL TRANSCRIPTION TERMINATION FACTOR DmTTF	FBgn0028530	No Valid Hits
CG7175	MITOCHONDRIAL TRANSCRIPTION TERMINATION FACTOR DrosMel spec	FBgn0038584	No Valid Hits
PROTEIN SYNTHESIS
RIBOSOMAL PROTEINS
Q8MSS7	28S RIBOSOMAL PROTEIN S2	FBgn0031639	PHUM010227-PA	Yes	1e-62	229/264	117/208 (56%)	147/208 (70%)	6/208 (2%)	1	208
Q9VCC3	28S RIBOSOMAL PROTEIN S3/24	FBgn0039159	PHUM002518-PA	Yes	7e-39	171/165	79/164 (48%)	110/164 (67%)	7/164 (4%)	15	171
Q8SYP9	28S RIBOSOMAL PROTEIN S5	FBgn0044510	PHUM005019-PA	Yes	2e-78	429/407	144/334 (43%)	218/334 (65%)	11/334 (3%)	41	368
mRpS6	28S RIBOSOMAL PROTEIN S6	FBgn0035534	PHUM006751-PA	Yes	2e-13	175/147	46/150 (30%)	76/150 (50%)	20/150 (13%)	19	165
Q9VKX4	28S RIBOSOMAL PROTEIN S7	FBgn0032236	PHUM007110-PA	Yes	6e-34	228/218	74/202 (36%)	120/202 (59%)	4/202 (1%)	27	228
Q8SXF0	28S RIBOSOMAL PROTEIN S9	FBgn0037529	PHUM010256-PA	Yes	1e-37	308/395	96/266 (36%)	141/266 (53%)	26/266 (9%)	37	284
RT10_DROME	28S RIBOSOMAL PROTEIN S10	FBgn0038307	PHUM002003-PA	Yes	4e-31	161/173	61/118 (51%)	84/118 (71%)	0	38	155
Q9VEN6	28S RIBOSOMAL PROTEIN S11	FBgn0038474	PHUM008975-PA	Yes	2e-34	217/200	76/168 (45%)	114/168 (67%)	8/168 (4%)	58	217
tko	28S RIBOSOMAL PROTEIN S12	FBgn0003714	PHUM005387-PA	Yes	1e-39	107/140	71/100 (71%)	84/100 (84%)	0	8	107
Q9VWI3	28S RIBOSOMAL PROTEIN S14	FBgn0044030	PHUM002638-PA	Yes	4e-31	100/128	58/100 (58%)	81/100 (81%)	0	1	100
bonsai	28S RIBOSOMAL PROTEIN S15	FBgn0026261	PHUM007229-PA	Yes	2e-16	212/280	49/164 (29%)	86/164 (52%)	1/164 (0%)	44	206
mRpS16	28S RIBOSOMAL PROTEIN S16	FBgn0033907	PHUM001169-PA	Yes	5e-32	138/129	59/110 (53%)	77/110 (70%)	0	4	113
mRpS17	28S RIBOSOMAL PROTEIN S17	FBgn0034986	PHUM005729-PA	Yes	2e-39	158/155	76/154 (49%)	110/154 (71%)	7/154 (4%)	7	158
Q9VHQ0	28S RIBOSOMAL PROTEIN S18A	FBgn0051450	PHUM008886-PA	Yes	5e-17	185/155	51/126 (40%)	75/126 (59%)	7/126 (5%)	31	150
Q9VIN9	28S RIBOSOMAL PROTEIN S18B	FBgn0032849	PHUM001068-PA	Yes	1e-44	140/204	85/137 (62%)	104/137 (75%)	5/137 (3%)	1	132
Q9VA81	28S RIBOSOMAL PROTEIN S18C	FBgn0039765	Hits same as S18B
mRpS21	28S RIBOSOMAL PROTEIN S21	FBgn0044511	PHUM003573-PA	Yes	3e-26	87/87	49/82 (59%)	67/82 (81%)	0	6	87
mRpS22	28S RIBOSOMAL PROTEIN S22	FBgn0039555	PHUM010429-PA	Yes	1e-34	285/393	76/231 (32%)	136/231 (58%)	4/231 (1%)	1	230
Q8IP62	28S RIBOSOMAL PROTEIN S23	FBgn0051842	PHUM004397-PA	Yes	2e-21	139/189	48/117 (41%)	76/117 (64%)	1/117 (0%)	3	119
mRpS25	28S RIBOSOMAL PROTEIN S25	FBgn0030572	PHUM001424-PA	Yes	3e-47	176/167	82/160 (51%)	110/160 (68%)	0	1	160
RT26_DROME	28S RIBOSOMAL PROTEIN S26	FBgn0036774	PHUM008516-PA	Yes	2e-24	248/225	67/198 (33%)	104/198 (52%)	7/198 (3%)	9	204
O77477	28S RIBOSOMAL PROTEIN S27	FBgn0025336	PHUM002763-PA	Yes	4e-25	425/406	88/375 (23%)	175/375 (46%)	14/375 (3%)	45	419
Q9V8J5	28S RIBOSOMAL PROTEIN S28	FBgn0034361	PHUM001045-PA	Yes	5e-31	183/194	66/136 (48%)	89/136 (65%)	4/136 (2%)	41	176
mRpS29	28S RIBOSOMAL PROTEIN S29	FBgn0034727	PHUM008996-PA	Yes	5e-68	368/392	137/370 (37%)	199/370 (53%)	5/370 (1%)	4	368
Q9VXP3	28S RIBOSOMAL PROTEIN S30	FBgn0030692	PHUM008441-PA	Yes	6e-47	416/557	112/343 (32%)	180/343 (52%)	20/343 (5%)	33	359
Q9VUX1	28S RIBOSOMAL PROTEIN S31	FBgn0036557	PHUM007158-PA	Yes	1e-28	300/376	91/278 (32%)	136/278 (48%)	34/278 (12%)	33	299
Q9VEV5	28S RIBOSOMAL PROTEIN S33	FBgn0038426	PHUM000203-PA	Yes	2e-22	109/113	50/110 (45%)	76/110 (69%)	3/110 (2%)	2	108
Q9VV39	28S RIBOSOMAL PROTEIN S34	FBgn0036613	PHUM007390-PA	Yes	3e-13	205/188	53/174 (30%)	88/174 (50%)	13/174 (7%)	3	174
Q9VZX6	28S RIBOSOMAL PROTEIN S35	FBgn0035374	PHUM005093-PA	Yes	3e-80	328/326	145/291 (49%)	198/291 (68%)	9/291 (3%)	43	326
Rsm22	28S RIBOSOMAL PROTEIN Rsm22-homologue	FBgn0032168	PHUM009546-PA	Yes	2e-79	658/463	157/456 (34%)	245/456 (53%)	16/456 (3%)	207	651
Ppe1	28S RIBOSOMAL PROTEIN Ppe1-homologue	FBgn0035951	PHUM003966-PA	Yes	e-113	389/409	214/414 (51%)	276/414 (66%)	30/414 (7%)	1	389
Mrp10	28S RIBOSOMAL PROTEIN Mrp10-homologue	FBgn0040666	PHUM006685-PA	Yes	2e-05	102/120	33/110 (30%)	48/110 (43%)	24/110 (21%)	11	101
Q9VHT5	60S RIBOSOMAL PROTEIN L1	FBgn0037566	PHUM011127-PA	Yes	2e-47	376/354	100/296 (33%)	168/296 (56%)	4/296 (1%)	36	330
Q9VTF8	60S RIBOSOMAL PROTEIN L2	FBgn0036135	PHUM011218-PA	Yes	1e-85	303/294	154/264 (58%)	190/264 (71%)	2/264 (0%)	29	292
mRpL3	60S RIBOSOMAL PROTEIN L3	FBgn0030686	PHUM002502-PA	Yes	1e-90	354/362	162/340 (47%)	225/340 (66%)	14/340 (4%)	16	353
Q9V3D0	60S RIBOSOMAL PROTEIN L4	FBgn0001995	PHUM008741-PA	Yes	9e-75	286/296	126/226 (55%)	173/226 (76%)	2/226 (0%)	54	279
mRpL7-L12	60S RIBOSOMAL PROTEIN L7/L12	FBgn0011787	PHUM000634-PA	Yes	4e-36	174/182	88/146 (60%)	106/146 (72%)	7/146 (4%)	34	173
RM09_DROME	60S RIBOSOMAL PROTEIN L9	FBgn0038319	PHUM003710-PA	Yes	3e-34	212/248	80/216 (37%)	117/216 (54%)	5/216 (2%)	1	212
Q9VPL3	60S RIBOSOMAL PROTEIN L10	FBgn0031231	PHUM009996-PA	Yes	9e-24	239/248	63/221 (28%)	116/221 (52%)	11/221 (4%)	7	224
RM11_DROME	60S RIBOSOMAL PROTEIN L11	FBgn0038234	PHUM001826-PA	Yes	3e-38	197/196	79/196 (40%)	122/196 (62%)	2/196 (1%)	1	196
RM13_DROME	60S RIBOSOMAL PROTEIN L13	FBgn0032720	PHUM000647-PA	Yes	2e-62	177/178	106/176 (60%)	136/176 (77%)	1/176 (0%)	1	175
Q9W4Z2	60S RIBOSOMAL PROTEIN L14	FBgn0040389	PHUM004944-PA	Yes	7e-46	156/161	80/122 (65%)	103/122 (84%)	0	35	156
Q9VPF6	60S RIBOSOMAL PROTEIN L15	FBgn0036990	PHUM001585-PA	Yes	2e-87	292/286	158/281 (56%)	195/281 (69%)	7/281 (2%)	8	281
Q9W547	60S RIBOSOMAL PROTEIN L16	FBgn0023519	PHUM002356-PA	Yes	4e-61	248/243	112/242 (46%)	158/242 (65%)	7/242 (2%)	8	247
Q9W0S6	60S RIBOSOMAL PROTEIN L17	FBgn0035122	PHUM001451-PA	Yes	6e-46	233/176	93/170 (54%)	125/170 (73%)	2/170 (1%)	1	168
Q9V6G6	60S RIBOSOMAL PROTEIN L18	FBgn0026741	PHUM006607-PA	Yes	9e-25	809/186	55/158 (34%)	86/158 (54%)	1/158 (0%)	652	809
RM19_DROME	60S RIBOSOMAL PROTEIN L19	FBgn0037608	PHUM004072-PA	Yes	1e-67	288/306	125/238 (52%)	173/238 (72%)	2/238 (0%)	41	276
Q9VU36	60S RIBOSOMAL PROTEIN L20	FBgn0036335	PHUM003072-PA	Yes	1e-26	392/150	57/119 (47%)	77/119 (64%)	0	20	138
Q9VVX4	60S RIBOSOMAL PROTEIN L21	FBgn0036853	PHUM009916-PA	Yes	9e-26	164/201	57/136 (41%)	86/136 (63%)	0	29	164
Q9VXB5	60S RIBOSOMAL PROTEIN L22	FBgn0030786	PHUM002679-PA	Yes	1e-55	200/233	91/167 (54%)	128/167 (76%)	2/167 (1%)	34	200
RM23_DROME	60S RIBOSOMAL PROTEIN L23	FBgn0035335	PHUM002916-PA	Yes	6e-35	155/150	72/144 (50%)	94/144 (65%)	3/144 (2%)	12	153
Q9VMY1	60S RIBOSOMAL PROTEIN L24	FBgn0031651	PHUM005601-PA	Yes	1e-69	254/247	123/241 (51%)	170/241 (70%)	0	14	254
Q86BM8	60S RIBOSOMAL PROTEIN L27	FBgn0053002	PHUM006922-PA	Yes	4e-14	140/138	42/114 (36%)	62/114 (54%)	5/114 (4%)	25	136
RM28_DROME	60S RIBOSOMAL PROTEIN L28	FBgn0031660	PHUM005422-PA	Yes	3e-54	233/302	107/227 (47%)	154/227 (67%)	7/227 (3%)	3	225
Q8T3V6/Q9VHC6	60S RIBOSOMAL PROTEIN L29/47	FBgn0014023	PHUM003110-PA	Yes	6e-56	218/271	105/218 (48%)	145/218 (66%)	3/218 (1%)	1	218
Q9W4I3	60S RIBOSOMAL PROTEIN L30	FBgn0029718	PHUM007535-PA	Yes	7e-21	179/180	47/115 (40%)	73/115 (63%)	5/115 (4%)	27	139
RM32_DROME	60S RIBOSOMAL PROTEIN L32	FBgn0039835	PHUM001139-PA	Yes	5e-34	162/195	73/154 (47%)	104/154 (67%)	3/154 (1%)	6	156
RM33_DROME	60S RIBOSOMAL PROTEIN L33	FBgn0040907	PHUM011042-PA	Yes	4e-15	83/64	36/63 (57%)	47/63 (74%)	0	1	63
Q7QD26	60S RIBOSOMAL PROTEIN L34	FBgn0038923	PHUM003649-PA	Yes	1e-43	122/168	83/122 (68%)	99/122 (81%)	1/122 (0%)	1	122
RM35_DROME	60S RIBOSOMAL PROTEIN L35	FBgn0038923	PHUM007746-PA	Yes	1e-29	114/178	58/105 (55%)	77/105 (73%)	0	3	107
Q9I7Q9	60S RIBOSOMAL PROTEIN L36	FBgn0042112	PHUM006080-PA	Yes	2e-11	96/128	33/92 (35%)	51/92 (55%)	1/92 (1%)	6	96
Q9VGW9	60S RIBOSOMAL PROTEIN L37	FBgn0037833	PHUM001085-PA	Yes	1e-44	393/614	126/379 (33%)	185/379 (48%)	28/379 (7%)	1	361
Q9VY48	60S RIBOSOMAL PROTEIN L38	FBgn0030552	PHUM003349-PA	Yes	2e-66	330/416	131/321 (40%)	205/321 (63%)	15/321 (4%)	22	330
RM39_DROME	60S RIBOSOMAL PROTEIN L39	FBgn0036462	PHUM004460-PA	Yes	3e-75	294/333	134/285 (47%)	192/285 (67%)	3/285 (1%)	1	283
Q9VGP7	60S RIBOSOMAL PROTEIN L40	FBgn0037892	PHUM009964-PA	Yes	3e-32	157/196	63/156 (40%)	107/156 (68%)	0	1	156
Q9V798	60S RIBOSOMAL PROTEIN L41	FBgn0034001	PHUM000433-PA	Yes	4e-40	166/166	80/158 (50%)	114/158 (72%)	1/158 (0%)	9	165
Q9V5F8	60S RIBOSOMAL PROTEIN L42	FBgn0033480	PHUM009077-PA	Yes	3e-07	53/124	24/50 (48%)	31/50 (62%)	1/50 (2%)	4	53
Q9W1L1	60S RIBOSOMAL PROTEIN L43	FBgn0034893	PHUM007285-PA	Yes	1e-28	123/192	56/110 (50%)	80/110 (72%)	1/110 (0%)	1	109
Q9VNC1	60S RIBOSOMAL PROTEIN L44	FBgn0037330	PHUM000056-PA	Yes	1e-58	310/321	115/275 (41%)	172/275 (62%)	4/275 (1%)	40	310
RM45_DROME	60S RIBOSOMAL PROTEIN L45	FBgn0038996	PHUM000779-PA	Yes	9e-77	278/361	143/283 (50%)	196/283 (69%)	8/283 (2%)	1	278
Q9W086	60S RIBOSOMAL PROTEIN L46	FBgn0035272	PHUM005613-PA	Yes	8e-45	242/258	93/238 (39%)	145/238 (60%)	4/238 (1%)	5	242
Q9VQ35	60S RIBOSOMAL PROTEIN L48	FBgn0031357	PHUM000749-PA	Yes	1e-29	184/181	57/144 (39%)	93/144 (64%)	0	34	177
RM49_DROME	60S RIBOSOMAL PROTEIN L49	FBgn0030433	PHUM001974-PA	Yes	1e-23	130/179	52/130 (40%)	77/130 (59%)	0	1	130
Q9V3E3	60S RIBOSOMAL PROTEIN L50	FBgn0028648	PHUM007290-PA	Yes	2e-34	216/189	72/177 (40%)	106/177 (59%)	8/177 (4%)	24	200
Q9VLJ9	60S RIBOSOMAL PROTEIN L51	FBgn0032053	PHUM003030-PA	Yes	8e-36	164/174	66/141 (46%)	99/141 (70%)	0	24	164
Q9V4Q6	60S RIBOSOMAL PROTEIN L52	FBgn0033208	PHUM007786-PA	Yes	1e-18	126/126	47/124 (37%)	70/124 (56%)	11/124 (8%)	13	125
Q8ML78	60S RIBOSOMAL PROTEIN L53	FBgn0064127	PHUM003469-PA	No	1e-12	176/155	39/109 (35%)	60/109 (55%)	10/109 (9%)	19	117
Q9W2M8	60S RIBOSOMAL PROTEIN L54	FBgn0034579	PHUM009129-PA	Yes	1e-11	65/132	33/57 (57%)	39/57 (68%)	1/57 (1%)	5	61
Q9VE04	60S RIBOSOMAL PROTEIN L55	FBgn0038678	PHUM006979-PA	Yes	1e-23	85/107	47/84 (55%)	64/84 (76%)	0	2	85
OTHERS
CG6412	ELONGATION FACTOR TS	FBgn0032646	PHUM002978-PA	Yes	5e-60	289/318	126/276 (45%)	172/276 (62%)	7/276 (2%)	16	285
EfTuM	ELONGATION FACTOR TU	FBgn0024556	PHUM004190-PA	Yes	e-174	477/489	292/422 (69%)	353/422 (83%)	1/422 (0%)	50	477
CG5705	MITOCHONDRIAL PEPTIDE CHAIN RELEASE FACTOR 1	FBgn0032486	PHUM003208-PA	Yes	1e-49	413/392	110/299 (36%)	175/299 (58%)	8/299 (2%)	79	371
CG5463	GLUTAMYL-TRNA(GLN) AMIDOTRANSFERASE SUBUNIT B	FBgn0039153	PHUM000891-PA	Yes	e-110	518/516	207/499 (41%)	309/499 (61%)	10/499 (2%)	12	510
CG7479	LEUCYL-TRNA SYNTHETASE	FBgn0035576	PHUM005344-PA	Yes	0	841/869	381/770 (49%)	495/770 (64%)	27/770 (3%)	32	795
CG12413	TRANSLATION INITIATION FACTOR IF-2	FBgn0039588	PHUM001591-PA	Yes	e-144	625/696	270/621 (43%)	401/621 (64%)	19/621 (3%)	9	625
PROTEIN FOLDING AND DESTINATION
Roe1	GRPE PROTEIN HOMOLOG 2	FBgn0014877	PHUM007732-PA	Yes	2e-54	239/213	109/197 (55%)	143/197 (72%)	12/197 (6%)	47	236
CG9920	10 KDA HEAT SHOCK PROTEIN	FBgn0038200	PHUM003099-PA	No (second hit)	9e-27	109/102	53/98 (54%)	77/98 (78%)	1/98 (1%)	13	109
Hsp60	60 KDA HEAT SHOCK PROTEIN	FBgn001524	PHUM003100-PA	Yes	0	579/573	457/575 (79%)	515/575 (89%)	4/575 (0%)	1	574
CG8542	MITOCHONDRIAL STRESS-70 PROTEIN	FBgn0001220	PHUM005383-PA	Yes	0	694/686	543/659 (82%)	597/659 (90%)	3/659 (0%)	36	694
PROTEIN TARGETING, SORTING & TRANSLOCATION
Tim10	IMPORT INNER MEMBRANE TRANSLOCASE SUBUNIT TIM10	FBgn0027360	PHUM003242-PA	Yes	1e-34	95/92	58/83 (69%)	77/83 (92%)	0	8	90
Tim13	IMPORT INNER MEMBRANE TRANSLOCASE SUBUNIT TIM13	FBgn0036204	PHUM011032-PA	No (second hit)	2e-30	90/92	55/77 (71%)	68/77 (88%)	0	13	89
Tim17a1	IMPORT INNER MEMBRANE TRANSLOCASE SUBUNIT TIM17A	FBgn0038018	PHUM002565-PA	Yes	2e-48	165/222	85/136 (62%)	108/136 (79%)	0	3	138
Tim17b1	IMPORT INNER MEMBRANE TRANSLOCASE SUBUNIT TIM17B	FBgn0037310	all three orthologs present in Dmel blast to PHUM002565 (homolog of TIM17A)
CG31229	IMPORT INNER MEMBRANE TRANSLOCASE SUBUNIT TIM22	FBgn0051229	PHUM003753-PA	Yes	4e-63	191/195	112/176 (63%)	139/176 (78%)	2/176 (1%)	18	191
Tim23	IMPORT INNER MEMBRANE TRANSLOCASE SUBUNIT TIM23	FBgn0063893	PHUM000914-PA	Yes	7e-53	197/206	100/182 (54%)	125/182 (68%)	1/182 (0%)	3	184
Tim8	IMPORT INNER MEMBRANE TRANSLOCASE SUBUNIT TIM8A	FBgn0027359	PHUM000957-PA	Yes	3e-27	105/88	55/78 (70%)	63/78 (80%)	1/78 (1%)	24	101
Tim9a	IMPORT INNER MEMBRANE TRANSLOCASE SUBUNIT TIM9A	FBgn0030480	PHUM001831-PA	Yes	2e-32	93/95	61/82 (74%)	71/82 (86%)	0	9	90
Tim9b	IMPORT INNER MEMBRANE TRANSLOCASE SUBUNIT TIM9B	FBgn0027358	PHUM007268-PA	Yes	2e-14	125/117	34/82 (41%)	49/82 (59%)	0	1	82
CG11779	IMPORT INNER MEMBRANE TRANSLOCASE SUBUNIT TIM44	FBgn0038683	PHUM001802-PA	Yes	e-130	474/459	221/396 (55%)	303/396 (76%)	8/396 (2%)	84	474
CG9393	METAXIN 1	FBgn0037710	PHUM003254-PA	Yes	1e-35	304/327	95/312 (30%)	157/312 (50%)	10/312 (3%)	3	304
CG8004	METAXIN 2	FBgn0036920	PHUM002174-PA	Yes	9e-49	286/269	102/263 (38%)	150/263 (57%)	6/263 (2%)	29	285
CG8226	MITOCHONDRIAL IMPORT RECEPTOR SUBUNIT TOM7	FBgn0033357	PHUM007877-PA	Yes	5e-13	54/54	30/54 (55%)	39/54 (72%)	0	1	54
CG7654	MITOCHONDRIAL IMPORT RECEPTOR SUBUNIT TOM20	FBgn0036928	PHUM002788-PA	Yes	4e-39	150/171	71/143 (49%)	106/143 (74%)	2/143 (1%)	5	147
Tom40	MITOCHONDRIAL IMPORT RECEPTOR SUBUNIT TOM40	FBgn0016041	PHUM004150-PA	Yes	e-104	324/344	187/347 (53%)	243/347 (70%)	26/347 (7%)	1	324
CG6756	MITOCHONDRIAL PRECURSOR PROTEINS IMPORT RECEPTOR	FBgn0032397	PHUM001435-PA	Yes	e-128	568/589	231/551 (41%)	354/551 (64%)	18/551 (3%)	14	549
PROTEOLYSIS
CG6512	AFG3-LIKE PROTEIN 2	FBgn0036702	PHUM000572-PA	Yes	0	742/826	519/759 (68%)	604/759 (79%)	21/759 (2%)	1	742
CG7791	INTERMEDIATE PEPTIDASE	FBgn0033038	PHUM000657-PA	Yes	0	699/699	359/677 (53%)	479/677 (70%)	3/677 (0%)	23	697
CG8798	LON PROTEASE HOMOLOG	FBgn0036892	PHUM001342-PA	Yes	0	862/1006	582/910 (63%)	715/910 (78%)	62/910 (6%)	1	862
CG8728	MITOCHONDRIAL PROCESSING PEPTIDASE ALPHA	FBgn0038271	PHUM004110-PA	Yes	0	556/556	311/517 (60%)	393/517 (76%)	4/517 (0%)	34	550
CG3731	MITOCHONDRIAL PROCESSING PEPTIDASE BETA	FBgn0038271	PHUM004930-PA	Yes	0	478/470	335/478 (70%)	385/478 (80%)	10/478 (2%)	1	477
EG:100G10.7	PARAPLEGIN	FBgn0024992	PHUM004125-PA	Yes	0	756/819	372/702 (52%)	491/702 (69%)	31/702 (4%)	53	729
CG4538	ATP-DEPENDENT CLP PROTEASE ATP-BINDING SUBUNIT CLPX	FBgn0038745	PHUM000614-PA	Yes	e-174	549/673	323/527 (61%)	388/527 (73%)	51/527 (9%)	52	549
CG5045	ATP-DEPENDENT CLP PROTEASE PROTEOLYTIC SUBUNIT	FBgn0032229	PHUM001001-PA	Yes	8e-81	252/253	140/195 (71%)	166/195 (85%)	0	39	233
TRANSPORT PROTEINS
sesB	ADP,ATP CARRIER PROTEIN ortholog 1	FBgn0003360	PHUM003342-PA	Yes	e-148	302/299	251/295 (85%)	272/295 (92%)	1/295 (0%)	8	302
Ant2	ADP,ATP CARRIER PROTEIN ortholog 2	FBgn0025111	Top blast to PHUM003342 as for ortholog 1, PHUM003605 and PHUM003202 also significant hits
CG4225	ATP-BINDING CASSETTE, SUB-FAMILY B, MEMBER 6	FBgn0038376	Top blast to PHUM003342 as for ATP-binding cassette, subfamily B Member 7
CG7955	ATP-BINDING CASSETTE, SUB-FAMILY B, MEMBER 7	FBgn0035244	PHUM002856-PA	Yes	0	721/709	412/593 (69%)	492/593 (82%)	2/593 (0%)	120	712
CG1824	ATP-BINDING CASSETTE, SUB-FAMILY B, MEMBER 8	FBgn0030403	PHUM004324-PA	Yes	e-157	578/761	294/585 (50%)	405/585 (69%)	9/585 (1%)	2	578
CG3156	ATP-BINDING CASSETTE, SUB-FAMILY B, MEMBER 10	FBgn0023536	PHUM001530-PA	Yes	e-150	574/692	286/593 (48%)	399/593 (67%)	29/593 (4%)	3	573
aralar1	CALCIUM-BINDING MITOCHONDRIAL CARRIER PROTEIN ARALAR1-2	FBgn0028646	PHUM005717-PA	Yes	0	630/682	444/628 (70%)	521/628 (82%)	3/628 (0%)	1	625
colt	CARNITINE/ACYLCARNITINE CARRIER	FBgn0019830	PHUM005708-PA	Yes	e-102	293/306	177/291 (60%)	227/291 (78%)	3/291 (1%)	6	293
fh	FRATAXIN	FBgn0030092	PHUM009394-PA	Yes	3e-35	197/190	73/128 (57%)	90/128 (70%)	5/128 (3%)	64	186
CG8026	MITOCHONDRIAL FOLATE TRANSPORTER/CARRIER	FBgn0033391	PHUM003465-PA	Yes	e-112	346/304	188/295 (63%)	233/295 (78%)	3/295 (1%)	12	306
CG1628	MITOCHONDRIAL ORNITHINE TRANSPORTER 1	FBgn0030218	PHUM001420-PA	Yes	2e-89	302/459	163/290 (56%)	207/290 (71%)	2/290 (0%)	8	295
ScpX	NONSPECIFIC LIPID-TRANSFER PROTEIN	FBgn0015808	PHUM005807-PA	Yes	0	542/547	317/531 (59%)	397/531 (74%)	5/531 (0%)	2	528
CG1907	2-OXOGLUTARATE/MALATE CARRIER PROTEIN	FBgn0039674	PHUM001248-PA	Yes	e-102	311/317	184/300 (61%)	223/300 (74%)	1/300 (0%)	11	309
CG9090	PHOSPHATE CARRIER PROTEIN	FBgn0034497	PHUM003655-PA	Yes	e-144	313/374	241/309 (77%)	271/309 (87%)	0	4	312
CG31305	TRICARBOXYLATE TRANSPORT PROTEIN	FBgn0037912	PHUM005685-PA	Yes	e-131	320/317	230/306 (75%)	253/306 (82%)	4/306 (1%)	14	319
porin	VOLTAGE-DEPENDENT ANION-SELECTIVE CHANNEL	FBgn0004363	PHUM010084-PA	Yes	e-100	289/282	168/282 (59%)	220/282 (78%)	0	8	289
CELL RESCUE
debcl	APOPTOSIS REGULATOR BCL-2	FBgn0029131	PHUM005550-PA	Yes	2e-42	254/300	78/172 (45%)	119/172 (69%)	2/172 (1%)	84	254
CG7263	PROGRAMED CELL DEATH PROTEIN 8	FBgn0031392	PHUM004660-PA	Yes	e-151	495/739	269/514 (52%)	356/514 (69%)	27/514 (5%)	1	494
Sod2	SUPEROXIDE DISMUTASE [MN]	FBgn0010213	PHUM003585-PA	Yes	1e-62	221/217	106/200 (53%)	148/200 (74%)	0	21	220
CG8517	THIOREDOXIN ortholog 1	FBgn0034472	PHUM002048-PA	No (second hit)	5e-29	158/145	55/104 (52%)	80/104 (76%)	0	37	140
CG3719	THIOREDOXIN ortholog 3	FBgn0024986	PHUM001830-PA	Yes	2e-29	131/160	57/100 (57%)	82/100 (82%)	0	26	125
Prx5037	PEROXIREDOXIN-1	FBgn0038519	PHUM001182-PA	Yes	9e-74	226/234	125/196 (63%)	158/196 (80%)	2/196 (1%)	29	222
OTHERS
Bmcp	MITOCHONDRIAL CARRIER PROTEIN-1	FBgn0036199	No valid hits
CG6459	COMPLEMENT COMPONENT 1, Q SUBCOMPONENT BINDING PROTEIN	FBgn0034259	PHUM006553-PA	Yes	3e-51	270/263	101/233 (43%)	150/233 (64%)	14/233 (6%)	35	256
CG2789	PERIPHERAL-TYPE BENZODIAZEPINE RECEPTOR	FBgn0031263	No valid hits
Ucp4A	UNCOUPLING PROTEIN 4	FBgn0030872	PHUM000557-PA	Yes	e-114	328/340	200/309 (64%)	242/309 (78%)	4/309 (1%)	23	328
